# Supplementary material for: Comprehensive analysis of VOZ proteins in sweet potato and related species reveals their evolutionary dynamics and responses to abiotic stresses
Source: Front Plant Sci. 2026 Mar 13;17:1775128. doi: 10.3389/fpls.2026.1775128 (PMC13023065; doi:10.3389/fpls.2026.1775128)
Supplement: Supplementary file 1 [file Table1.xlsx]

## Sheet: Sheet1
Table S1. Characterization of VOZs in six Ipomoea species.
Gene ID	Gene name	species	Number of Amino Acid (aa)	Molecular Weight (KD)	Theoretical pI	Instability Index	Aliphatic Index	Grand Average of Hydropathicity	Localizations	Signals	Duplication type
GWHPABKX021144	IaqVOZ1	I.aquatica	575	64.767	5.34	54.16	74.17	-0.586	Nucleus	Nuclear localization signal	WGD or Segmental
GWHPABKX013504	IaqVOZ2	I.aquatica	481	53.3298	5.33	46.78	71.21	-0.631	Nucleus	Nuclear localization signal	WGD or Segmental
GWHPABKX013825	IaqVOZ3	I.aquatica	297	32.1882	8.17	67	74.24	-0.424	Extracellular	Signal peptide	Dispersed
Icai.ptg000011l_1.g488.t1	IcaVOZ1	I.cairica	536	60.0337	5.65	53.5	72.09	-0.572	Nucleus	Nuclear localization signal	WGD or Segmental
Icai.ptg000036l_1.g624.t1	IcaVOZ2	I.cairica	557	61.762	7.5	47.59	77.43	-0.497	Nucleus	Nuclear localization signal	WGD or Segmental
Icai.ptg000036l_1.g975.t1	IcaVOZ3	I.cairica	86	9.62194	5.49	46.64	74.77	-0.474	Cytoplasm|Nucleus		Dispersed
INIL14g04165.t1	InilVOZ1	I.nil	479	53.5333	5.32	50.54	70.08	-0.605	Nucleus	Nuclear localization signal	WGD or Segmental
INIL06g37906.t1	InilVOZ2	I.nil	541	59.9378	7.02	46.22	75.03	-0.576	Nucleus|Plastid	Chloroplast transit peptide	WGD or Segmental
itb10g19790.t2	ItbVOZ1	I.triloba	539	59.7426	6.64	48.28	78.39	-0.523	Nucleus|Plastid		WGD or Segmental
itb01g05810.t1	ItbVOZ2	I.triloba	365	40.9594	5.63	52	70.55	-0.531	Nucleus	Nuclear localization signal	WGD or Segmental
itf10g19730.t1	ItfVOZ1	I.trifida	539	59.7255	6.44	48.6	77.66	-0.531	Nucleus|Plastid		WGD or Segmental
itf01g05280.t1	ItfVOZ2	I.trifida	365	40.9434	5.63	50.04	71.34	-0.522	Nucleus	Nuclear localization signal	WGD or Segmental
g34565	IbVOZ1	I.batatas	424	46.302	5.22	45.7	74.34	-0.543	Cytoplasm|Nucleus	Nuclear localization signal	WGD or Segmental
g46241	IbVOZ2	I.batatas	677	75.3689	4.83	51.18	77.55	-0.434	Nucleus	Nuclear localization signal	WGD or Segmental
Table S2 Primer sequences used in this study.
Primers for RT-qPCR
β-actin-F	AGCAGCATGAAGATTAAGGTTGTAGCACT
β-actin-R	GGAAAATTAGAAGCACTTCCTGTGAAC
qIbVOZ1-F	GCATTCCGGCACAGTTAGAT
qIbVOZ1-R	GAGCAAGGGAAGCGTGATAG
Primers for subcellular localization
IbVOZ1-GFP-F	ACGGGGGACGAGCTCGGTACC ATGTGTAGTCAACTGTATGTGGTACA
IbVOZ1-GFP-R	CATGTCGACTCTAGAGGATCC TCAAAACCACAGAAACTCACCG
Primers for transactivation activity
pBD-IbVOZ1-F	CCGTCTAGAACTAGTGGATCCATGTGTAGTCAACTGTATGTGGTACA
pBD-IbVOZ1-R	GATAAGCTTGATATCGAATTCTCAAAACCACAGAAACTCACCG
Figure S1 Protein-protein interaction networks of IbVOZs predicted via the STRING database.
Network nodes represent proteins, and lines represent protein-protein associations. Specifically, the lines indicate physical interactions, and the thickness of the lines reflects the strength interactions of IbVOZs with each other.
